# Supplementary material for: Dual Role of Tenebrio molitor Frass in Sustainable Agriculture: Effects on Free-Living Nematodes and Suppression of Meloidogyne incognita
Source: BioTech (Basel). 2025 Sep 8;14(3):71. doi: 10.3390/biotech14030071 (PMC12452486; doi:10.3390/biotech14030071)
Supplement: Supplementary file 1 [file biotech-14-00071-s001.zip]

Archive with 1 entries (1 files):
- biotech-3780946-supplementary.pdf
